# Supplementary material for: Single swim sessions in C. elegans induce key features of mammalian exercise
Source: BMC Biol. 2017 Apr 10;15:30. doi: 10.1186/s12915-017-0368-4 (PMC5385602; doi:10.1186/s12915-017-0368-4)
Supplement: Supplementary file 8 — Raw data. (XLSX 124 kb) [file 12915_2017_368_MOESM8_ESM.xlsx]

## Sheet: Sheet1
Additional file 8
Raw data
Fig. 1B
	Levamisole paralysis		unc-54 paralysis
Trial	Solid	Liquid	Solid	Liquid
1	119.558	59.9939	103.806	70.4258
2	113.577	39.9937	68.8441	46.6888
3	138.313	56.0339	105.928	51.4668
4	122.822	48.3186	114.204	33.2575
5			103.918	61.2573
Average	123.567	51.085	99.3398	52.6192
SD	10.5493	8.84178	17.5729	14.1692
t test	0.000602548		0.00974634
Fig. 1C
	N2
Trial	Solid	Liquid
1	158.754	173.707
2	159.686	143.672
3	145.616	156.29
4	164.942	151.007
5	133.161	118.282
6	171.944	151.879
7	172.74	149.079
Average	158.12	149.131
SD	14.3386	16.572
t test	0.171285
Fig. 1E
	Using levamisole SMR		Using unc-54 SMR
Trial	Crawling	Swimming	Crawling	Swimming
1	35.187	122.622	59.4145	121.088
2	36.1183	92.5871	60.3458	91.0529
3	22.0483	105.205	46.2759	103.671
4	41.3748	99.922	65.6023	98.3878
5	9.59334	67.1966	33.8209	65.6624
6	48.3768	100.794	72.6044	99.2595
7	49.1728	97.9944	73.4004	96.4601
Average	34.5531	98.0458	58.7806	96.5116
SD	14.3386	16.572	14.3386	16.572
t test	3.40384e-05		0.000620662
Fig. 2B
		5 min after		1h after		2h after
Trial	Animal	Control	Exercise	Control	Exercise	Control	Exercise
1	1	18.532	2.446	8.828	11.119	5.417	4.937
1	2	2.338	4.464	8.683	4.941	6.698	3.897
1	3	3.355	3.974	4.877	15.361	9.865	9.31
1	4	16.19	2.383	3.046	8.254	12.121	8.4
1	5	3.814	6.068	6.722	10.88	11.134	9.551
1	6	6.011	3.376	15.385	12.791	26.645	13.339
1	7	16.016	4.705	3.255	8.984	6.535	4.437
1	8	7.958	2.835	14.08	12.39	10.266	8.919
1	9	4.758	3.365	4.22	6.967	6.48	3.52
1	10	3.441	7.453	3.624	8.258	12.163	13.124
1	11	2.644	2.122	9.138	9.908	16.116	2.908
1	12	5.595	4.266	5.755	15.397	6.745	7.783
1	13	4.512	3.622	3.845	5.223	4.756	8.102
1	14	2.827	5.391	7.438	8.671	2.92	12.19
1	15	3.506	4.481	7.727	5.16	3.753	10.113
1	16	5.775	2.731	11.062	10.684	10.723	11.289
1	17	24.666	5.272	8.407	16.936	6.189	16.796
1	18	6.903	3.894	6.154	6.289	7.589	25.636
2	19	12.852	6.759	7.117	8.757	8.289	7.382
2	20	18.981	4.08	5.912	14.17	10.934	10.563
2	21	10.677	6.058	9.811	8.882	6.053	12.474
2	22	5.281	26.485	10.478	14.044	7.336	12.741
2	23	7.757	4.395	10.545	5.483	7.398	21.286
2	24	4.441	5.166	8.546	15.486	6.251	14.409
2	25	8.509	6.664	9.198	14.203	6.263	13.079
2	26	22.885	4.544	6.206	10.347	5.834	11.394
2	27	26.19	7.417	9.804	9.847	15.661	5.243
2	28	23.916	18.529	8.623	18.886	16.28	16.48
2	29	5.793	8.206	5.882	16.756	8.686	16.638
2	30	13.557	10.843	15.028	26.386	6.971	15.288
2	31	26.208	6.714	7.187	9.754	9.153	8.321
2	32	26.328	2.656	14.103	5.527	10.864	4.853
2	33	9.845	4.405	11.495	4.502	10.77	12.18
2	34		4.427	13.791	6.272	10.205	7.338
3	35	24.63	5.645	20.397	19.046	17.741	17.197
3	36	26.419	11.17	13.902	9.615	10.592	13.855
3	37	16.307	4.424	21.118	17.227	14.243	21.693
3	38	14.144	6.533	13.461	21.408	12.477	19.074
3	39	16.462	6.99	7.329	19.571	12.045	10.997
3	40	8.856	5.841	12.146	8.26	17.509	12.36
3	41	4.654	24.145	8.708	8.279	9.037	6.54
3	42	5.42	5.15	5.884	21.055	11.888	30.725
3	43	15.672	13.046	23.308	14.682	17.977	8.882
3	44	25.59	4.199	7.523	14.262	9.909	20.471
3	45	8.854	4.753	24.396	11.428	17.729	13.907
3	46	32.633	11.434	17.221	18.155	9.371	14.001
3	47	23.679	4.812	12.125	7.427	15.979	15.279
3	48	28.078	6.834	7.22	5.674	8.018	10.102
3	49	24.746	9.857	10.738	8.41	12.959	15.31
3	50	5.465	5.221	18.07	5.976	10.461	17.77
	Average	13.1361	6.605	10.1904	11.5598	10.42	12.2417
	SD	8.94654	4.90616	5.10451	5.15675	4.53017	5.74112
	t test	2.55562e-05		0.185114		0.0812923
Fig. 2C
		5 min		30 min		60 min		90 min
Trial	Animal	Control	Exercise	Control	Exercise	Control	Exercise	Control	Exercise
1	1	33.324	12.338	19.142	18.708	16.546	10.78	18.532	2.446
1	2	11.162	19.499	12.578	10.306	13.644	19.243	2.338	4.464
1	3	11.376	17.391	18.671	9.941	22.475	9.499	3.355	3.974
1	4	11.953	20.068	11.682	9.14	16.806	22.514	16.19	2.383
1	5	23.555	8.456	16.021	14.065	7.175	6.019	3.814	6.068
1	6	27.696	6.961	15.824	13.135	20.456	19.487	6.011	3.376
1	7	31.797	27.757	17.777	10.557	9.769	23.73	16.016	4.705
1	8	24.888	17.179	11.396	22.328	12.459	11.42	7.958	2.835
1	9	20.087	17.586	6.723	17.46	27.639	7.814	4.758	3.365
1	10	15.089	6.62	24.47	10.25	8.002	16.765	3.441	7.453
1	11	15.262	22.197	7.003	22.416	11.466	20.049	2.644	2.122
1	12	7.372	19.787	10.565	34.798	14.532	4.009	5.595	4.266
1	13	12.186	14.089				3.435	4.512	3.622
1	14	16.902	9.261				6.372	2.827	5.391
1	15	10.03	14.015				12.528	3.506	4.481
1	16	12.643	14.746				6.065	5.775	2.731
1	17							24.666	5.272
1	18							6.903	3.894
2	19	9.633	29.666	16.143	19.069	9.219	19.332	12.852	6.759
2	20	19.12	27.511	21.047	6.513	13.177	28.329	18.981	4.08
2	21	24.474	10.146	12.157	11.677	12.202	30.563	10.677	6.058
2	22	17.302	35.968	25.632	13.891	18.192	15.405	5.281	26.485
2	23	19.085	7.755	15.906	26.054	18.405	11.849	7.757	4.395
2	24	32.978	22.883	13.187	14.779	14.944	10.022	4.441	5.166
2	25	12.406	22.42	13.372	14.84	22.71	18.822	8.509	6.664
2	26	9.25	19.591	19.516	16.032	25.179	16.946	22.885	4.544
2	27	14.67	12.932	24.683	21.847	19.227	24.81	26.19	7.417
2	28	18.54	16.301	14.331	14.98	16.502	17.988	23.916	18.529
2	29	30.497	29.905	15.885	15.86	21.332	11.519	5.793	8.206
2	30	23.766	15.461	12.732	9.21	21.611	17.046	13.557	10.843
2	31	19.68	15.493	21.699	6.263	11.957	20.868	26.208	6.714
2	32	10.438	38.274	18.625	12.525	22.69	4.391	26.328	2.656
2	33	11.615	18.928	16.302	8.502	25.914	15.551	9.845	4.405
2	34	13.197	11.658	29.018		16.881	11.315		4.427
3	35	25.53	13.276	13.897	27.098	21.547	8.612	24.63	5.645
3	36	25.987	7.465	7.656	11.631	10.888	6.125	26.419	11.17
3	37	26.882	9.553	4.98	18.531	34.947	8.981	16.307	4.424
3	38	17.424	10.941	17.365	9.448	15.719	15.088	14.144	6.533
3	39	10.432	14.941	10.073	10.134	20.669	5.644	16.462	6.99
3	40	7.359	27.068	9.424	14.732	6.292	7.895	8.856	5.841
3	41	16.842	13.657	6.073	36.525	30.445	22.579	4.654	24.145
3	42	18.272	25.437	12.639	7.882	27.574	7.865	5.42	5.15
3	43	7.897	9.042	7.821	16.875	11.257	23.715	15.672	13.046
3	44	9.539	17.293	11.543	9.333	20.498	16.785	25.59	4.199
3	45	24.202	9.135	29.477	5.311	16.215	23.868	8.854	4.753
3	46	10.745	22.247	21.776	7.224	28.007	25.869	32.633	11.434
3	47	13.219	16.355	16.212	20.739		7.249	23.679	4.812
3	48	19.783	11.358	10.932	12.7		14.458	28.078	6.834
3	49	14.972	14.544	6.336	18.694		14.92	24.746	9.857
3	50	21.249	34.937	29.634			21.889	5.465	5.221
	Average	17.5481	17.5019	15.4074	15.0477	17.8792	14.7089	13.1361	6.605
	SD	7.18929	7.91555	6.42477	7.0876	6.75598	7.09155	8.94654	4.90616
	t test	0.976201		0.805676		0.0357423		2.55562e-05
			5 min	30 min	60 min	90 min
Ratio		Average	0.997369	0.976654	0.822681	0.502812
(Exercise/Control)		SD	0.451079	0.460013	0.396636	0.373486
Fig. 3A
		0h after		1h after		4h after
Trial	Animal	Control	Exercise	Control	Exercise	Control	Exercise
1	1	0.243719	0.867888	0.69116	0.750826	0.967001	0.841825
1	2	1.11579	0.112917	0.722586	1.49998	0.563691	1.61668
1	3	0.643158	0.724279	0.727734	1.72754	0.672344	0.495254
1	4	0.763543	1.32752	0.608777	0.811407	0.736009	0.535941
1	5	0.516017	0.2449	0.562669	0.789906	2.37679	0.270303
1	6	0.547359	0.700293	0.78668	0.676551	0.39389	0.57143
1	7	0.509943	3.42799	0.934172	0.653136	0.443796	0.482757
1	8	0.534053	1.08709	0.450744	1.80811	0.338099	0.469035
1	9	0.422561	1.33934	0.502743	0.540308	0.878236	0.442104
1	10	0.45947	0.673156	0.400403	0.213128	0.653704	0.664573
1	11	0.739799	0.976094	0.832564	1.13477	1.08389	0.223829
1	12	0.641276	1.13021	0.924802	0.641487	0.510389	0.491486
1	13	0.626878	1.00004	0.8055	0.607933	0.36455	1.20827
1	14	0.148932	1.00037	0.955168	0.921451	1.76079	1.04626
1	15	0.163671	1.14655	2.62061	0.830194	0.402446	0.334359
1	16	0.781454	2.09828	0.360274	0.432457	0.36519	0.861483
1	17	0.665938	1.19148	0.420289	1.169	0.500544	0.730824
1	18	0.93812	0.842775	0.766048	1.12179	0.471957	0.99608
1	19	0.899799	1.63582	0.612505	0.252723	0.869052	0.556352
1	20	0.227322	1.15684	0.420488	0.979025	0.56417	0.510496
1	21						0.901674
2	22	0.542189	0.466414	0.65122	0.565071	0.737591	0.379582
2	23	0.42333	0.30345	0.664851	0.777914	2.11874	0.36563
2	24	0.165924	0.256967	0.310049	0.501164	0.737774	0.501423
2	25	0.635257	1.2469	0.707274	0.289283	0.54662	0.773491
2	26	0.723127	0.325367	0.307791	0.97074	0.482239	0.629483
2	27	0.541734	0.698984	0.867143	2.43261	0.701538	1.58281
2	28	0.228244	0.399398	0.507334	0.575089	0.707476	0.872308
2	29	0.369752	0.198643	0.525202	1.0928	0.406686	0.50484
2	30	0.645537	1.98499	0.491485	0.822002	0.52936	0.80707
2	31	0.240957	0.24488	1.14002	1.06072	0.927366	1.34265
2	32	0.41923	1.38645	1.12116	0.43323	0.92811	0.505647
2	33	0.61634	1.19092	0.413033	0.36842	0.691381	0.67346
2	34	0.773871	1.38805	0.685696	0.62757		0.993823
2	35	0.361747	0.740222	0.481939	1.14943
2	36	0.222493	1.26185	0.353458	1.52528
2	37	0.327124	0.725516	0.303264	0.341155
2	38	0.563336	1.09939	0.94274	0.460074
2	39	0.360064	0.932202	1.13406	0.596562
2	40	0.952942	1.5921	0.418381	0.346032
2	41	0.497545	1.68726	0.450919	0.627791
2	42	0.325268	1.2568	0.411395	0.502273
2	43				2.15163
3	44	0.357626	0.24111	0.695797	0.691007	0.321972	0.548542
3	45	0.663241	1.34881	0.606034	0.636909	0.480839	1.39369
3	46	0.39187	1.33482	0.48747	0.82555	0.971545	0.916485
3	47	0.583984	0.489612	0.919359	0.811594	0.550288	0.439186
3	48	0.243181	0.846281	0.343275	2.05687	0.370907	0.478303
3	49	0.381271	1.68056	0.567161	0.436905	0.267505	0.640604
3	50	0.490704	0.784526	0.746621	0.315104	1.2003	0.301548
3	51	0.320687	0.271653	0.362761	2.64327	0.643641	0.561588
3	52	0.622293	0.25283	0.813233	0.82901	0.573975	0.78372
3	53	0.363682	2.40378	0.896734	1.10552	0.343313	0.333472
3	54	0.4414	0.552536	0.522878	1.38966	0.905848	0.481464
3	55	0.499437	0.256991	0.344642	0.509913	0.59969	0.779146
3	56	0.470561	0.43983	0.826188	0.981197	0.300753	0.487592
3	57	0.909032	0.676109	0.370126	1.20089	0.844744	0.780539
3	58	0.641124	0.217305	0.403787	0.684807	1.51218	0.81581
3	59	0.911782	1.41789	1.75592	0.571019	0.89042	0.49461
3	60	0.702714	1.30712	1.6583	1.02471	0.450238	0.582768
3	61	0.301067	1.09588	0.506669	0.877671	0.577917	0.385132
3	62	1.85602	0.340668	1.15318	2.37563	0.80807	0.339141
3	63	0.581371	1.48862	0.867513	2.23467	1.19496	0.541246
3	64		1.58839	0.747512	0.788929	1.27585	1.47835
3	65					0.60424	1.09878
3	66					0.729944	1.01288
3	67					1.10115	1.52277
3	68					1.21857	1.78037
3	69					0.653074	0.881114
3	70					0.942922	1.37186
3	71					0.207469	0.645371
3	72						0.874631
	Average	0.545211	0.985579	0.703056	0.932847	0.749562	0.744983
	SD	0.277836	0.616204	0.388105	0.570669	0.421127	0.369635
	t test	1.85181e-06		0.00960493		0.948941
Fig. 3B, Additional file 1, and Additional file 4
sod-1
	Before		0h after		1h after		2h after		4h after
Trial	Control	Exercise	Control	Exercise	Control	Exercise	Control	Exercise	Control	Exercise
1	1.04415		0.885871	0.754798	0.854406	0.841947	0.906664	0.701456	0.961197	0.945128
2	0.977836		0.797125	0.81481	0.823039	0.781278	0.979507	0.817356	1.00747	0.941599
3	0.91003		0.770806	0.737245	0.884737	0.820378	0.917959	0.74727	0.96957	0.957467
4	1.05061		0.878714	0.835393	0.902262	0.828792	0.940112	0.821517	1.23981	0.899178
5	1.0071		0.899353	0.823412	0.978743	0.786336	1.07105	0.816505	0.973064	0.881101
Average	0.997946		0.846374	0.793131	0.888637	0.811746	0.963058	0.780821	1.03022	0.924895
SD	0.0572842		0.0581994	0.0440614	0.0587256	0.026698	0.0664701	0.0540571	0.118484	0.0328958
t test			0.0962865		0.0666677		0.00131534		0.157875
sod-2
	Before		0h after		1h after		2h after		4h after
Trial	Control	Exercise	Control	Exercise	Control	Exercise	Control	Exercise	Control	Exercise
1	0.929325		1.01227	0.913739	0.973101	0.943491	0.956121	0.888895	1.00822	1.06812
2	0.966904		0.921558	0.940269	0.920231	0.899497	0.963708	0.921563	1.06377	0.941843
3	0.949548		0.929072	0.913752	1.00986	0.921558	0.958058	0.907756	1.00178	1.02159
4	1.08743		0.968719	0.96509	0.999634	0.949954	1.03709	0.909384	1.17874	1.00231
5	1.069		1.00461	0.961732	1.00576	0.921297	0.917777	1.08601	1.00257	1.01665
Average	1.00044		0.967246	0.938916	0.981718	0.927159	0.966552	0.942722	1.05102	1.0101
SD	0.0725259		0.0417445	0.0248729	0.0372359	0.0201076	0.0434286	0.0809497	0.0759599	0.0454443
t test			0.232742		0.0168758		0.660373		0.421431
sod-3
	Before		0h after		1h after		2h after		4h after
Trial	Control	Exercise	Control	Exercise	Control	Exercise	Control	Exercise	Control	Exercise
1	1.06467		0.772498	0.612949	0.753079	0.238467	0.839826	0.339747	1.03404	0.489295
2	0.921028		0.53886	0.49771	0.737532	0.30305	0.663116	0.221908	0.662692	0.496581
3	1.13209		0.717212	0.481503	0.559339	0.183449	0.70664	0.388594	0.835098	0.443097
4	0.782109		0.857824	0.553043	0.923707	0.225289	0.74079	0.313232	0.92008	0.457499
5	1.11766		0.560823	0.542446	0.854543	0.350887	0.971255	0.35605	0.981948	0.552237
Average	1.00351		0.689444	0.53753	0.76564	0.260229	0.784325	0.323906	0.886772	0.487742
SD	0.14927		0.137149	0.0516658	0.1382	0.0664117	0.123131	0.0632184	0.14555	0.0422728
t test			0.0508005		0.000745697		0.000692936		0.00326544
sod-4
	Before		0h after		1h after		2h after		4h after
Trial	Control	Exercise	Control	Exercise	Control	Exercise	Control	Exercise	Control	Exercise
1	1.12708		0.960334	1.14247	0.818532	0.942012	0.766646	0.814468	0.907171	0.79934
2	0.941975		0.906506	1.06663	0.82604	0.88637	0.967855	0.755166	0.905874	0.595918
3	0.900113		0.983231	1.13875	0.917443	0.997501	0.882951	0.784028	0.888682	0.83298
4	1.06313		0.932772	1.32894	1.04408	1.05304	0.800073	0.863768	1.06625	0.798618
5	0.957312		1.1854	1.18141	0.898682	1.04129	0.891005	0.825125	0.888718	0.764014
Average	0.997923		0.993649	1.17164	0.900956	0.984042	0.861706	0.808511	0.931338	0.758174
SD	0.0939155		0.111004	0.0972084	0.0910615	0.0698663	0.0797061	0.0412613	0.0759414	0.0939246
t test			0.0494491		0.0246392		0.353906		0.0241679
sod-5
	Before		0h after		1h after		2h after		4h after
Trial	Control	Exercise	Control	Exercise	Control	Exercise	Control	Exercise	Control	Exercise
1	1.18934		0.784862	2.23232	1.29066	1.37188	1.90713	1.6131	1.4248	2.07109
2	1.31959		1.04264	1.71604	1.21722	1.35027	1.30099	1.55559	1.38172	1.49984
3	0.926793		0.888315	1.4172	0.620997	0.409893	1.05728	1.45105	0.83182	0.941642
4	0.72003		0.8701	1.52959	1.09685	0.597819	1.02857	0.994952	0.852305	0.800636
5	0.843816		0.548682	1.52025	0.720228	0.641817	1.09532	0.767059	0.909432	0.969128
Average	0.999914		0.826919	1.68308	0.989192	0.874335	1.27786	1.27635	1.08002	1.25647
SD	0.248054		0.181213	0.325391	0.300991	0.45285	0.36764	0.374318	0.296841	0.527327
t test			0.00651559		0.369163		0.992153		0.219442
ctl-1
	Before		0h after		1h after		2h after		4h after
Trial	Control	Exercise	Control	Exercise	Control	Exercise	Control	Exercise	Control	Exercise
1	1.06721		2.2032	1.60009	1.63147	1.17987	1.12451	0.847996	1.00738	0.985603
2	0.944912		2.09368	1.35383	1.77282	1.07711	1.15962	0.808248	1.07056	0.878105
3	0.971868		3.75866	1.56042	1.62449	1.459	0.950602	0.844007	0.931989	0.909196
4	1.03134		2.44268	1.75623	2.03487	1.30985	1.18983	0.881692	1.12572	0.99646
5	0.991747		2.63147	1.43725	1.82952	1.36919	0.993001	0.88236	1.03227	0.950796
Average	1.00142		2.62594	1.54156	1.77863	1.279	1.08351	0.852861	1.03358	0.944032
SD	0.0484345		0.666834	0.154911	0.168597	0.151719	0.105633	0.0307966	0.0722264	0.0502057
t test			0.0216957		0.00782831		0.0107975		0.0516213
ctl-2
	Before		0h after		1h after		2h after		4h after
Trial	Control	Exercise	Control	Exercise	Control	Exercise	Control	Exercise	Control	Exercise
1	1.12739		1.92666	1.25973	2.03499	1.31005	1.63885	1.16192	0.980689	0.985882
2	0.909259		1.70365	1.17545	1.9068	1.14071	1.43088	0.941807	1.04453	0.839447
3	0.959737		2.84549	1.18229	2.23181	1.5912	1.62889	1.13466	0.920271	0.888579
4	0.993703		2.07397	1.33377	2.33263	1.61618	1.82551	1.17527	1.16662	0.949085
5	1.00978		2.26122	1.17935	2.35486	1.48315	1.41303	1.03932	1.11282	0.96701
Average	0.999973		2.1622	1.22612	2.17222	1.42826	1.58743	1.0906	1.04499	0.926001
SD	0.08096		0.433079	0.0696312	0.194884	0.200954	0.170269	0.0987001	0.0988479	0.060606
t test			0.0100085		3.93992e-05		0.000358236		0.0580868
ctl-3
	Before		0h after		1h after		2h after		4h after
Trial	Control	Exercise	Control	Exercise	Control	Exercise	Control	Exercise	Control	Exercise
1	1.02051		0.968478	1.0712	0.945646	0.944232	0.944415	0.888684	1.02676	0.91576
2	0.980781		0.955176	0.961911	0.976503	0.917539	0.958016	0.871351	0.977382	0.847926
3	1.03746		1.1253	1.02999	1.04825	1.10401	0.992555	0.968756	1.11216	0.988729
4	0.911495		0.948861	1.03354	1.00743	1.07321	1.0274	0.856156	1.15388	0.934904
5	1.04101		0.921098	1.01915	0.97025	1.06356	0.951728	1.00395	0.786578	0.978222
Average	0.998252		0.983782	1.02316	0.989616	1.02051	0.974824	0.91778	1.01135	0.933108
SD	0.0540675		0.0809762	0.0394642	0.0394837	0.0837031	0.0347123	0.0648545	0.14352	0.0563229
t test			0.357416		0.320214		0.195272		0.327095
gst-4
	Before		0h after		1h after		2h after		4h after
Trial	Control	Exercise	Control	Exercise	Control	Exercise	Control	Exercise	Control	Exercise
1	0.930243		0.918941	0.580428	0.648354	0.556633	0.925302	1.32615	1.44812	1.84312
2	0.711515		0.904164	0.547706	0.513864	0.535867	0.697246	1.05365	1.10696	1.60401
3	1.07285		0.792192	0.47065	0.685617	0.552476	0.879922	1.19901	1.38806	1.73682
4	1.10968		0.95534	0.586192	0.798131	0.549109	0.896183	1.00289	1.64421	1.97249
5	1.15538		0.913197	0.568722	0.627235	0.492583	0.86813	1.27346	1.54938	1.82134
Average	0.995933		0.896767	0.55074	0.65464	0.537334	0.853356	1.17103	1.42735	1.79556
SD	0.179921		0.0616098	0.0471308	0.102661	0.0261972	0.0898673	0.139092	0.204048	0.136355
t test			1.76664e-06		0.0545142		0.00447683		0.000621095
gcs-1
	Before		0h after		1h after		2h after		4h after
Trial	Control	Exercise	Control	Exercise	Control	Exercise	Control	Exercise	Control	Exercise
1	1.19234		1.02825	1.03091	0.923929	1.01448	0.959997	0.824242	1.04052	1.13954
2	1.00911		0.872255	0.992484	0.993649	0.914082	1.00301	0.958443	1.05159	0.928934
3	0.877943		1.00817	0.995225	0.955066	1.05086	1.01031	0.996633	1.08516	1.0389
4	0.88466		1.00452	1.03601	1.05597	0.973261	0.993843	0.92055	1.14088	0.950371
5	1.04287		0.985455	1.08776	1.0583	1.00937	0.994921	0.817555	0.908526	0.971148
Average	1.00139		0.97973	1.02848	0.997383	0.992411	0.992416	0.903485	1.04534	1.00578
SD	0.129524		0.0619698	0.0386594	0.0598824	0.051704	0.0193115	0.0800808	0.0858695	0.0853858
t test			0.141372		0.908237		0.0409996		0.50804
hsp-16.2
	Before		0h after		1h after		2h after		4h after
Trial	Control	Exercise	Control	Exercise	Control	Exercise	Control	Exercise	Control	Exercise
1	0.766249		0.68038	1.05019	1.58078	5.06313	2.99586	12.1048	2.69293	2.03168
2	0.882288		0.534278	0.789497	1.02687	4.66889	2.1112	12.4991	0.894602	1.93993
3	1.48957		0.836998	0.421884	2.86813	3.18714	4.28903	10.9941	1.68583	1.0061
4	0.475381		0.680446	0.933414	1.88897	5.49408	1.83624	2.95148	0.689617	0.768512
5	1.38032		0.943388	1.102	2.00967	2.3495	1.52885	6.69832	0.487383	2.99364
Average	0.998763		0.735098	0.859397	1.87489	4.15255	2.55223	9.04957	1.29007	1.74797
SD	0.426626		0.158175	0.272507	0.672779	1.33027	1.11442	4.11493	0.906352	0.891453
t test			0.421571		0.045834		0.0161105		0.488774
hsp-16.41
	Before		0h after		1h after		2h after		4h after
Trial	Control	Exercise	Control	Exercise	Control	Exercise	Control	Exercise	Control	Exercise
1	0.720755		0.47839	1.65207	1.18377	2.94224	2.80229	9.66064	1.89975	2.30184
2	1.05563		0.412699	0.543129	0.83078	2.46386	2.52596	8.94622	1.44866	2.12916
3	0.97284		0.654041	0.35594	2.66544	2.07465	2.95147	7.79372	2.98166	1.32352
4			0.448067	0.900752	0.766769	3.56384	1.33214	1.28044	0.574991	0.570971
5	1.24652		0.646931	0.883244	0.873367	0.75541	1.49297	5.27129	0.568117	3.07838
Average	0.998936		0.528026	0.867028	1.26402	2.36	2.22097	6.59046	1.49464	1.88077
SD	0.218004		0.11421	0.495939	0.799683	1.05536	0.75574	3.40441	1.01015	0.961686
t test			0.233586		0.156942		0.024075		0.594325
hsp-1
	Before		0h after		1h after		2h after		4h after
Trial	Control	Exercise	Control	Exercise	Control	Exercise	Control	Exercise	Control	Exercise
1	1.01063		0.902248	0.840923	0.902995	0.888244	0.896048	0.909476	0.91343	0.946454
2	0.977414		0.902619	0.866935	0.924233	0.826533	0.879069	0.923029	0.924721	0.847994
3	1.01986		0.885003	0.794106	0.943008	0.815703	0.903883	0.883353	0.897498	0.866719
4	0.980987		0.949696	0.893825	0.953872	0.915945	0.938333	0.92051	1.02888	0.915629
5	1.01534		0.956575	0.908705	0.875115	0.876494	0.915004	0.932755	0.903815	0.921354
Average	1.00085		0.919228	0.860899	0.919845	0.864584	0.906467	0.913825	0.933669	0.89963
SD	0.0200673		0.0318541	0.0454597	0.0316161	0.042358	0.0221033	0.0189421	0.05421	0.0408346
t test			0.00318686		0.0883389		0.573984		0.285398
hsp-70
	Before		0h after		1h after		2h after		4h after
Trial	Control	Exercise	Control	Exercise	Control	Exercise	Control	Exercise	Control	Exercise
1	0.590533		0.746488	0.777064	0.955557	1.08228	1.67684	1.61731	1.74737	1.5299
2	1.52496		0.907035	0.578954	1.1064	1.45724	1.40905	1.56895	1.2745	1.19571
3	1.01885		0.590931	0.361494	0.977263	1.00384	1.18884	1.72676	0.976194	0.976078
4	1.06876		0.30046	0.376688	1.47005	1.03864	0.4673	0.280162	0.516292	0.334503
5	0.813677		0.562457	0.285614	1.13125	0.823002	0.882951	1.11278	0.880875	0.546771
Average	1.00336		0.621474	0.475963	1.1281	1.081	1.125	1.26119	1.07905	0.916592
SD	0.347488		0.226185	0.200288	0.206115	0.232308	0.469159	0.596392	0.461356	0.483007
t test			0.154468		0.758643		0.33787		0.0476664
hsp-6
	Before		0h after		1h after		2h after		4h after
Trial	Control	Exercise	Control	Exercise	Control	Exercise	Control	Exercise	Control	Exercise
1	1.09742		0.936415	0.908218	0.959844	0.871239	0.947693	0.953044	1.01704	1.06585
2	1.06434		0.933607	0.851776	0.935203	0.825927	0.958796	0.953684	0.969359	0.946965
3	1.00629		0.935017	0.84828	0.95957	0.91177	0.889488	0.96166	0.985107	1.01518
4	0.873191		0.947214	0.892103	0.984762	0.910565	0.968515	0.96241	1.18394	0.94244
5	0.983596		1.03543	0.886638	0.997114	0.982533	1.02454	0.885948	0.99337	0.876504
Average	1.00497		0.957537	0.877403	0.967299	0.900407	0.957807	0.943349	1.02976	0.969388
SD	0.0864523		0.0438744	0.0262481	0.0241833	0.0578252	0.0483196	0.0323817	0.0878915	0.072902
t test			0.016322		0.0153165		0.694652		0.323318
hsp-60
	Before		0h after		1h after		2h after		4h after
Trial	Control	Exercise	Control	Exercise	Control	Exercise	Control	Exercise	Control	Exercise
1	1.04748		0.81539	0.660184	0.813899	0.756653	0.885308	0.9008	0.993401	0.954204
2	0.913697		0.794537	0.721727	0.897666	0.713264	0.868353	0.826127	0.907657	0.881522
3	0.974355		0.800726	0.671836	0.860103	0.808758	0.881516	0.904827	1.0061	0.957131
4	0.962183		0.843227	0.740342	0.917804	0.748405	0.889007	0.843513	1.11336	0.952538
5	1.07796		0.953468	0.739373	0.996851	0.80642	0.971424	0.983016	0.941352	0.955055
Average	0.995136		0.84147	0.706692	0.897264	0.7667	0.899122	0.891657	0.992375	0.94009
SD	0.0666144		0.0653635	0.0380931	0.0683194	0.0407355	0.0411626	0.0616756	0.0784347	0.0327826
t test			0.00500429		0.0140731		0.644542		0.147382
hsp-4
	Before		0h after		1h after		2h after		4h after
Trial	Control	Exercise	Control	Exercise	Control	Exercise	Control	Exercise	Control	Exercise
1	1.04908		0.928145	0.866128	0.827776	0.812861	0.921085	0.74423	1.0043	1.04236
2	0.97407		0.905408	0.911871	0.861961	0.780984	0.978848	0.829599	0.972997	0.890953
3	0.905369		0.885303	0.879529	0.971996	0.893805	0.892207	0.807772	1.04637	0.953011
4	0.991066		0.947922	1.05373	0.97704	0.868508	1.0885	0.855195	1.22093	0.851366
5	1.0855		1.06027	1.02164	0.982397	0.823232	1.05141	0.86576	1.04842	0.971333
Average	1.00102		0.94541	0.94658	0.924234	0.835878	0.986409	0.820511	1.0586	0.941805
SD	0.0696794		0.0683944	0.0855687	0.0735437	0.0450644	0.0834349	0.0482548	0.0960201	0.0739506
t test			0.969572		0.0195664		0.00246736		0.158764
nhr-57
	Before		0h after		1h after		2h after		4h after
Trial	Control	Exercise	Control	Exercise	Control	Exercise	Control	Exercise	Control	Exercise
1	1.16583		1.25026	2.63201	1.38612	1.49691	1.49073	1.7067	1.61011	1.86372
2	1.26663		1.2167	2.07309	1.57021	1.7711	1.95199	1.82785	1.59155	1.9193
3	1.06305		1.35296	1.71111	0.689842	0.667315	1.16747	1.27461	1.41192	1.48201
4	0.673777		1.02821	2.21985	1.14291	0.60909	1.18162	1.13379	1.49019	1.5088
5	0.813836		0.764471	1.53739	0.838214	0.982216	1.15653	0.928408	1.38531	1.19091
Average	0.996625		1.12252	2.03469	1.12546	1.10533	1.38967	1.37427	1.49782	1.59295
SD	0.246774		0.232047	0.431439	0.366853	0.512313	0.344031	0.381707	0.101847	0.30035
t test			0.00675618		0.887488		0.856027		0.359862
nhr-57 (unc-54 mutant)
	Before		0h after		1h after		2h after		4h after
Trial	Control	Exercise	Control	Exercise	Control	Exercise	Control	Exercise	Control	Exercise
1	0.878405		0.586502	0.729482	0.684002	0.85464	0.642238	0.567018	0.840509	0.860249
2	1.28853		0.761078	1.05154	0.844274	1.08857	0.91396	0.693021	0.990254	0.775799
3	0.835957		0.719988	0.677161	0.879065	0.815519	0.800367	0.634585	0.768845	0.73956
Average	1.00097		0.689189	0.819396	0.802447	0.919577	0.785522	0.631541	0.866536	0.79187
SD	0.249944		0.0912719	0.202741	0.104041	0.147655	0.136468	0.0630563	0.112976	0.0619287
t test			0.309416		0.334163		0.0683866		0.404969
gpdh-1
	Before		0h after		1h after		2h after		4h after
Trial	Control	Exercise	Control	Exercise	Control	Exercise	Control	Exercise	Control	Exercise
1	1.16966		0.666932	0.278198	1.62723	2.23756	2.58244	3.51984	1.65772	2.12858
2	0.988775		0.438445	0.24208	1.55401	2.27923	2.23994	2.97393	1.58336	2.51538
3	0.986855		0.282439	0.126034	1.25359	1.13061	2.07073	2.57671	1.33037	1.09428
4	0.875438		0.501215	0.214209	1.69308	1.48068	2.50789	3.30897	1.50426	1.62606
5	1.00426		0.333049	0.166831	2.10199	2.51812	2.44394	2.75418	1.14301	1.34382
Average	1.005		0.444416	0.20547	1.64598	1.92924	2.36899	3.02673	1.44375	1.74162
SD	0.105464		0.151174	0.0602269	0.305347	0.592316	0.209813	0.388073	0.207506	0.578596
t test			0.00556254		0.212477		0.00412259		0.200644
nlp-29
	Before		0h after		1h after		2h after		4h after
Trial	Control	Exercise	Control	Exercise	Control	Exercise	Control	Exercise	Control	Exercise
1	1.151		5.36921	8.20475	6.87682	7.68835	4.73813	3.03635	1.58518	0.922765
2	0.917397		5.20173	8.24227	6.42027	6.6187	4.09632	3.49437	1.94632	0.797317
3	0.850466		7.07106	8.22384	5.82243	8.74586	4.08747	3.18097	1.43028	0.748396
4	1.06452		5.56699	9.38383	7.94905	8.74944	6.18728	3.95027	1.85126	0.874571
5	0.996667		4.90881	7.65523	6.61637	8.47589	4.01743	3.57354	1.08179	0.780323
Average	0.996012		5.62356	8.34198	6.73699	8.05565	4.62533	3.4471	1.57897	0.824674
SD	0.118407		0.844386	0.632417	0.78101	0.912972	0.920747	0.357401	0.345839	0.0718421
t test			0.00332898		0.0521616		0.0261892		0.00660374
Fig. 3C
Number of alive animals - N2 4h post-exercise
	0 min		5 min		10 min		15 min		20 min		25 min		30 min		35 min		40 min		45 min
Trial	Control	Exercise	Control	Exercise	Control	Exercise	Control	Exercise	Control	Exercise	Control	Exercise	Control	Exercise	Control	Exercise	Control	Exercise	Control	Exercise
1	20	20	19	20	19	20	16	20	13	18	9	16	6	16	4	15	4	13	4	12
2	20	20	20	20	18	20	14	19	12	17	9	16	7	16	5	16	5	14	3	10
3	20	20	19	20	19	20	16	20	15	20	14	18	13	14	12	14	10	14	9	14
Average (%)	100	100	96.6667	100	93.3333	100	76.6667	98.3333	66.6667	91.6667	53.3333	83.3333	43.3333	76.6667	35	75	31.6667	68.3333	26.6667	60
SD	0	0	2.88675	0	2.88675	0	5.7735	2.88675	7.63763	7.63763	14.4338	5.7735	18.9297	5.7735	21.7945	5	16.0728	2.88675	16.0728	10
Log-rank test	<0.0001
Fig. 3D
	Average increase in percent survival
	N2	sod-3(tm760)	sod-4(gk101)	sod-5(tm1146)
15 min	21.6667	23.3333	11.6667	20
20 min	25	26.6667	20	31.6667
25 min	30	35	16.6667	36.6667
30 min	33.3333	40	15	40
35 min	40	30	10	40
40 min	36.6667	36.6667	18.3333	41.6667
45 min	33.3333	33.3333	18.3333	38.3333
Average	31.4286	32.1429	15.7143	35.4762
SD	6.41386	5.8305	3.70899	7.55929
Log-rank test	<0.0001	<0.0001	0.0237	<0.0001
Fig. 4B and Additional file 5
fgt-1
	Before		0h after		1h after		2h after		4h after
Trial	Control	Exercise	Control	Exercise	Control	Exercise	Control	Exercise	Control	Exercise
1	1.13037		0.982086	1.0565	0.833476	0.766598	0.812078	0.651213	0.86275	0.662958
2	0.952946		0.828996	0.849203	0.866315	0.666373	0.868441	0.63183	0.804715	0.565534
3	0.912808		0.857868	0.85383	0.878346	0.755229	0.831439	0.635764	0.842583	0.643544
4	1.01779		0.892139	0.932541	0.909307	0.776811	0.754721	0.661743	0.961514	0.707608
5	0.99519		1.08485	0.99318	0.936715	0.779504	0.888788	0.681753	0.919022	0.636145
Average	1.00182		0.929187	0.937051	0.884832	0.748903	0.831094	0.652461	0.878117	0.643158
SD	0.0823665		0.104314	0.0895572	0.039728	0.0471158	0.0522444	0.0203111	0.0622795	0.0515283
t test			0.792802		0.00336389		0.00191236		0.000129008
hxk-2
	Before		0h after		1h after		2h after		4h after
Trial	Control	Exercise	Control	Exercise	Control	Exercise	Control	Exercise	Control	Exercise
1	1.098		0.944019	0.907817	0.906135	0.894721	0.979868	0.821964	0.99402	0.984037
2	1.06696		0.88031	0.860601	0.905759	0.869016	1.03423	0.85275	1.0119	0.88896
3	0.956055		0.846286	0.864285	0.999232	0.922011	1.02895	0.843206	1.10224	1.02616
4	0.904546		0.847212	0.846327	0.896869	0.890913	0.98859	0.84526	1.1366	0.940833
5	0.967582		0.917931	0.87741	0.900986	0.836515	1.02141	0.844949	0.952374	0.993585
Average	0.998629		0.887152	0.871288	0.921796	0.882635	1.01061	0.841626	1.03943	0.966715
SD	0.080888		0.0432817	0.0232276	0.0434544	0.0319279	0.0247028	0.0115872	0.0771155	0.0530837
t test			0.22174		0.049797		2.94158e-05		0.155302
pfk-1.1
	Before		0h after		1h after		2h after		4h after
Trial	Control	Exercise	Control	Exercise	Control	Exercise	Control	Exercise	Control	Exercise
1	0.964263		1.02615	0.932369	1.03992	0.810162	0.930023	0.846157	0.930013	0.749994
2	0.956028		0.823219	0.967865	0.950823	0.725347	0.83728	0.819809	0.856392	0.748751
3	1.00308		0.962733	0.812946	1.01838	0.799646	0.875576	0.789849	0.935564	0.812105
4	1.03218		0.852678	0.952366	0.998932	0.846337	0.908076	0.866021	0.993504	0.798572
5	1.03007		0.97883	0.924538	0.945372	0.83179	0.877841	0.807935	0.90421	0.841299
Average	0.997125		0.928722	0.918017	0.990684	0.802656	0.885759	0.825954	0.923936	0.790144
SD	0.0357724		0.0867083	0.0611414	0.0415358	0.0469014	0.035263	0.0303295	0.0499078	0.0402977
t test			0.859618		0.0012867		0.0104428		0.0052108
pyk-1
	Before		0h after		1h after		2h after		4h after
Trial	Control	Exercise	Control	Exercise	Control	Exercise	Control	Exercise	Control	Exercise
1	1.05096		0.903713	0.881431	0.91929	0.800226	0.853378	0.79611	0.920393	0.818007
2	0.985969		0.865669	0.801856	0.875644	0.738828	0.884414	0.825825	0.853687	0.7346
3	0.955633		0.885291	0.856729	0.905055	0.860056	0.888973	0.803864	0.894096	0.813541
4	0.999886		0.952596	0.901214	0.904363	0.85674	0.913638	0.772339	1.05963	0.920918
5	0.988415		0.998582	0.919107	0.941431	0.834281	0.867101	0.785017	0.897216	0.87112
Average	0.996173		0.92117	0.872067	0.909157	0.818026	0.881501	0.796631	0.925004	0.831637
SD	0.0347256		0.0539735	0.0455929	0.0240168	0.0502959	0.0228877	0.0201855	0.0789907	0.0697485
t test			0.0100801		0.00851419		0.00509267		0.00849096
pyk-2
	Before		0h after		1h after		2h after		4h after
Trial	Control	Exercise	Control	Exercise	Control	Exercise	Control	Exercise	Control	Exercise
1	0.971558		1.21152	0.907002	0.962424	0.915738	0.814839	0.892863	0.955389	1.04568
2	0.914192		0.993714	0.834245	0.962043	0.819981	0.890287	0.830792	0.979005	0.803519
3	1.01495		1.09049	0.845323	0.990506	0.955955	0.91592	0.787093	1.01902	1.0273
4	1.02916		1.10395	0.933742	1.06285	1.05515	1.03968	0.846158	1.25362	0.99215
5	1.06349		1.10058	0.899621	0.985774	0.929734	0.898709	0.873952	1.03589	0.986261
Average	0.998671		1.10005	0.883987	0.99272	0.935311	0.911887	0.846171	1.04859	0.970982
SD	0.0575938		0.0772017	0.042482	0.0413245	0.0844128	0.0812494	0.0408615	0.118957	0.0967944
t test			0.00125851		0.0644769		0.228004		0.286407
ldh-1
	Before		0h after		1h after		2h after		4h after
Trial	Control	Exercise	Control	Exercise	Control	Exercise	Control	Exercise	Control	Exercise
1	0.931422		0.839202	0.722948	0.757915	0.57834	0.741877	0.610207	0.821659	0.726527
2	0.933158		0.661969	0.654584	0.754035	0.539019	0.727402	0.585274	0.729403	0.638686
3	0.870875		0.703738	0.629903	0.8219	0.604158	0.703867	0.573608	0.918501	0.682111
4	1.1263		0.752518	0.700461	0.874078	0.652513	0.827226	0.613571	0.956166	0.805614
5	1.13928		0.865672	0.769873	0.85634	0.661764	0.870067	0.765319	0.889407	0.759195
Average	1.00021		0.76462	0.695554	0.812854	0.607159	0.774088	0.629596	0.863027	0.722427
SD	0.123689		0.0868393	0.0554219	0.0552249	0.0512868	0.0710347	0.0777053	0.0894634	0.0650515
t test			0.0212686		1.37973e-05		0.00140657		0.00598151
pck-1
	Before		0h after		1h after		2h after		4h after
Trial	Control	Exercise	Control	Exercise	Control	Exercise	Control	Exercise	Control	Exercise
1	1.16334		0.803982	0.733018	0.732774	0.427616	0.76544	0.472672	0.995317	0.611078
2	0.883717		0.564502	0.590909	0.814006	0.498278	0.687679	0.494643	0.834431	0.497491
3	0.796906		0.686994	0.487391	0.847841	0.484193	0.74664	0.534093	0.907951	0.473877
4	1.07989		0.836881	0.76953	1.0252	0.680716	0.856926	0.612267	0.998887	0.686974
5	1.08365		0.940923	0.757841	1.04502	0.602123	0.995374	0.639102	0.932129	0.698433
Average	1.0015		0.766657	0.667738	0.89297	0.538585	0.810412	0.550555	0.933743	0.593571
SD	0.153963		0.144833	0.123662	0.136511	0.101409	0.119924	0.0726495	0.0681282	0.104385
t test			0.076435		0.000131317		0.00090716		0.000550875
Fig. 5B and Additional file 6
C07E3.9
	Before		0h after		1h after		2h after		4h after
Trial	Control	Exercise	Control	Exercise	Control	Exercise	Control	Exercise	Control	Exercise
1	1.0551		1.09379	1.52161	1.02908	1.75063	1.08695	1.54411	1.08822	1.59041
2	1.01199		1.03815	1.70187	1.02263	1.62186	1.08746	1.34627	1.03771	1.43068
3	0.95691		1.18791	1.37667	1.12899	1.76875	1.10667	1.36583	1.12553	1.3182
4	1.00713		0.962319	1.70255	1.1492	1.63101	1.11856	1.45999	1.17232	1.39515
5	0.961542		1.07021	1.43837	1.13871	1.68162	1.11736	1.8617	1.07139	1.41224
Average	0.998534		1.07048	1.54821	1.09372	1.69077	1.1034	1.51558	1.09903	1.42934
SD	0.0404835		0.0822756	0.149691	0.0624065	0.0672088	0.0154922	0.209041	0.0517556	0.0997001
t test			0.0089078		0.000128754		0.0104362		0.00429821
C03H5.4
	Before		0h after		1h after		2h after		4h after
Trial	Control	Exercise	Control	Exercise	Control	Exercise	Control	Exercise	Control	Exercise
1	0.706686		0.625624	2.05657	0.998218	0.817958	1.30634	0.624505	1.52583	2.02752
2	1.45147		0.849911	2.27403	1.16615	0.866777	1.5754	1.28796	1.07664	1.54201
3	1.02923		0.91337	1.07174	0.63169	0.477659	0.863916	1.05578	0.772606	1.50678
4	0.736708		1.13973	2.01901	0.477081	0.351743	0.876449	0.643177	1.02603	0.402323
5	1.07691		0.902174	1.4616	0.883172	0.39648	0.879438	0.684791	0.985085	0.291891
Average	1.0002		0.886162	1.77659	0.831262	0.582123	1.10031	0.859244	1.07724	1.1541
SD	0.302469		0.183363	0.495136	0.277485	0.242434	0.32517	0.297762	0.276201	0.76588
t test			0.0227293		0.0198713		0.157744		0.812793
atgl-1
	Before		0h after		1h after		2h after		4h after
Trial	Control	Exercise	Control	Exercise	Control	Exercise	Control	Exercise	Control	Exercise
1	1.16067		1.10792	1.27644	0.990324	1.0217	0.978911	0.958537	0.984019	1.02322
2	1.04905		0.98905	1.13449	0.952841	0.987908	0.991619	0.93924	0.985267	0.897442
3	0.95427		1.20284	1.22815	1.06537	1.07372	1.01382	0.948632	1.01916	1.02101
4	0.896384		0.944736	1.07741	0.824853	0.945004	0.954884	1.04312	1.04937	0.889938
5	0.92105		0.980945	1.13829	0.865359	0.902393	0.916092	0.800714	0.88595	0.889099
Average	0.996285		1.0451	1.17096	0.939748	0.986146	0.971066	0.938049	0.984753	0.94414
SD	0.108643		0.107422	0.0799169	0.096493	0.0664156	0.0374034	0.0872269	0.0614857	0.0712556
t test			0.00821242		0.0724582		0.385896		0.326505
D1054.1
	Before		0h after		1h after		2h after		4h after
Trial	Control	Exercise	Control	Exercise	Control	Exercise	Control	Exercise	Control	Exercise
1	0.901568		0.977657	1.05577	0.961465	0.958248	0.974816	1.04189	1.01553	1.00616
2	1.02933		0.984214	0.982383	1.05757	0.988253	0.968668	0.990643	0.953331	0.902247
3	0.927184		0.990785	0.988187	1.03825	1.08372	0.983173	0.959831	0.96699	1.03518
4	1.08069		0.794451	1.03867	0.98592	1.22456	1.07625	1.00137	1.24912	1.05723
5	1.06521		0.972528	0.936071	0.845605	0.957092	1.0143	1.11967	0.821905	1.02122
Average	1.0008		0.943927	1.00022	0.977762	1.04237	1.00344	1.02268	1.00138	1.00441
SD	0.0815644		0.0838415	0.0478079	0.083406	0.114215	0.0443247	0.061658	0.155947	0.0601243
t test			0.32844		0.286835		0.57924		0.964915
hosl-1
	Before		0h after		1h after		2h after		4h after
Trial	Control	Exercise	Control	Exercise	Control	Exercise	Control	Exercise	Control	Exercise
1	0.883324		0.983894	1.26247	1.02902	0.94318	0.911252	0.804822	1.07891	0.746015
2	0.972273		1.05253	1.26728	0.978404	0.86854	0.934927	0.883098	0.963903	0.943034
3	1.02112		0.976393	0.870239	0.910333	0.631029	0.957849	0.841281	1.00012	0.85873
4	1.07724		1.05715	1.2074	1.06187	0.593494	0.899114	0.810223	1.03041	0.827648
5	1.03421		0.884626	1.14187	0.952037	0.74929	0.930336	0.714025	0.970412	0.875437
Average	0.997633		0.990919	1.14985	0.986334	0.757107	0.926696	0.81069	1.00875	0.850173
SD	0.0740551		0.0702514	0.164341	0.0602983	0.149805	0.0226428	0.062365	0.0472955	0.0719215
t test			0.0850694		0.0293139		0.0133172		0.0396896
lipl-4
	Before		0h after		1h after		2h after		4h after
Trial	Control	Exercise	Control	Exercise	Control	Exercise	Control	Exercise	Control	Exercise
1	0.764916		3.14821	1.58434	2.82498	1.81185	2.68322	1.28153	1.81242	1.69482
2	1.54274		2.77353	1.66695	2.83259	2.11088	2.52708	1.20928	1.49061	1.67909
3	1.17101		2.97339	1.42119	2.58894	1.53113	2.40388	1.59544	1.87576	2.2576
4	0.72946		2.55216	1.58543	2.55095	1.4379	2.37042	1.14197	1.50758	1.29538
5	0.80377		1.89506	1.27957	2.17605	1.60793	1.91399	1.09453	0.819109	1.14102
Average	1.00238		2.66847	1.5075	2.5947	1.69994	2.37972	1.26455	1.5011	1.61358
SD	0.350265		0.486277	0.155565	0.267786	0.267872	0.287837	0.197969	0.419091	0.433077
t test			0.00302228		0.00108039		0.000899856		0.396021
acs-2
	Before		0h after		1h after		2h after		4h after
Trial	Control	Exercise	Control	Exercise	Control	Exercise	Control	Exercise	Control	Exercise
1	1.10139		1.06518	1.27533	0.714797	0.908185	0.429909	0.242005	0.603099	0.377917
2	0.832961		0.636419	1.0107	0.675218	0.849291	0.443634	0.302145	0.55313	0.355169
3	1.07077		0.905665	1.28008	0.768767	1.16978	0.63361	0.348709	0.747337	0.425322
4	0.950345		0.816709	1.15283	0.742108	1.14053	0.472505	0.281852	0.532005	0.373121
5	1.04103		0.870007	1.16783	0.793293	1.19984	0.518003	0.20297	0.574458	0.372219
Average	0.9993		0.858796	1.17735	0.738837	1.05353	0.499532	0.275536	0.602006	0.38075
SD	0.108786		0.155032	0.110246	0.0460903	0.162273	0.0821894	0.0558848	0.0853966	0.0263632
t test			0.000480323		0.00419423		0.00234266		0.00126915
ech-1.1
	Before		0h after		1h after		2h after		4h after
Trial	Control	Exercise	Control	Exercise	Control	Exercise	Control	Exercise	Control	Exercise
1	1.21514		1.26579	2.43077	1.49334	1.23657	1.84247	1.53404	1.65256	1.60652
2	1.15866		1.34409	2.27253	1.4207	0.93392	1.58539	1.56589	1.24826	1.54207
3	0.877188		1.20284	1.26789	1.06181	0.565255	1.22069	1.05417	1.40445	1.1848
4	0.75104		1.16089	1.5093	1.10307	0.485743	1.12212	0.808482	0.979549	1.07481
5	0.989608		1.16417	2.04145	1.16939	0.889414	1.10928	0.83319	1.30485	1.02459
Average	0.998328		1.22756	1.90439	1.24966	0.822181	1.37599	1.15916	1.31793	1.28656
SD	0.192755		0.0776453	0.498151	0.194842	0.303286	0.324484	0.369533	0.244433	0.269944
t test			0.0289784		0.00345182		0.0179739		0.779425
fat-5
	Before		0h after		1h after		2h after		4h after
Trial	Control	Exercise	Control	Exercise	Control	Exercise	Control	Exercise	Control	Exercise
1	0.974296		1.14941	0.296755	0.832897	0.875089	1.08073	0.904736	1.32117	1.31486
2	1.04		0.9619	0.285795	0.979578	1.11808	1.41164	1.13456	1.55466	1.43723
3	0.907059		1.07525	0.275909	0.832641	0.906329	1.13848	0.956317	1.35039	1.02326
4	1.1802		1.24344	0.265401	1.05244	1.20979	1.25017	1.07479	1.73354	1.43896
5	0.919738		1.19698	0.392901	0.829086	1.09022	1.09474	1.15356	1.22472	1.17601
Average	1.00426		1.1254	0.303352	0.905328	1.0399	1.19515	1.04479	1.4369	1.27806
SD	0.111494		0.110545	0.051391	0.104279	0.143623	0.138094	0.10981	0.204793	0.178825
t test			7.21321e-05		0.0238698		0.0542011		0.0702187
fat-6
	Before		0h after		1h after		2h after		4h after
Trial	Control	Exercise	Control	Exercise	Control	Exercise	Control	Exercise	Control	Exercise
1	0.998171		0.963237	0.610984	1.06354	1.05796	1.33785	1.48662	1.10402	1.45471
2	0.990068		0.867191	0.676062	1.01726	1.09044	1.34198	1.54959	1.09028	1.25485
3	0.92836		0.769272	0.473206	0.922046	0.963934	1.35404	1.48173	1.13632	1.30487
4	1.03806		0.94969	0.562534	1.03395	1.15958	1.27165	1.24526	1.35765	1.31458
5	1.02525		0.926521	0.514263	1.04282	1.05641	1.12728	1.44654	1.14271	1.22372
Average	0.995981		0.895182	0.56741	1.01592	1.06566	1.28656	1.44195	1.1662	1.31055
SD	0.042542		0.0794067	0.079729	0.0550701	0.0705825	0.0946676	0.116052	0.109233	0.0887037
t test			0.00113309		0.0983478		0.0508923		0.0881663
fat-7
	Before		0h after		1h after		2h after		4h after
Trial	Control	Exercise	Control	Exercise	Control	Exercise	Control	Exercise	Control	Exercise
1	1.17623		1.40338	0.834241	1.04625	0.766135	1.32892	1.13089	1.43795	1.72746
2	1.26137		1.30993	1.02475	1.35975	0.869837	1.61402	1.05558	1.52764	1.83443
3	1.06751		1.04755	0.918667	1.36521	0.899024	1.50823	1.20976	1.65971	1.74144
4	0.893195		1.20013	0.903917	1.0609	0.712474	0.99343	0.7197	1.62196	1.47149
5	0.585078		0.895179	0.650238	0.84278	0.67246	0.891463	0.848342	1.12985	1.12621
Average	0.996676		1.17124	0.866362	1.13498	0.783986	1.26721	0.992853	1.47542	1.58021
SD	0.268067		0.203388	0.138721	0.22487	0.098075	0.315562	0.203428	0.211532	0.287335
t test			0.0135816		0.00407126		0.0307187		0.296174
lbp-5
	Before		0h after		1h after		2h after		4h after
Trial	Control	Exercise	Control	Exercise	Control	Exercise	Control	Exercise	Control	Exercise
1	1.00379		1.44892	1.43598	1.26952	1.57343	1.13556	1.08156	1.01397	1.40235
2	0.905929		1.26027	1.21326	1.1895	1.10393	1.23541	0.994	0.956895	0.887597
3	0.900496		1.63673	1.61005	1.64073	1.84235	1.29159	1.01526	1.1457	1.26081
4	1.08763		1.52349	1.56777	1.79684	1.71885	1.47964	1.30036	1.45348	1.47756
5	1.08687		1.69285	1.38331	1.59526	1.49172	1.26031	1.31204	0.982045	1.32889
Average	0.996945		1.51245	1.44208	1.49837	1.54606	1.2805	1.14064	1.11042	1.27144
SD	0.0921199		0.170106	0.158003	0.258122	0.281434	0.125726	0.154596	0.205116	0.22933
t test			0.317582		0.606239		0.0838129		0.146318
lbp-7
	Before		0h after		1h after		2h after		4h after
Trial	Control	Exercise	Control	Exercise	Control	Exercise	Control	Exercise	Control	Exercise
1	1.0277		1.06673	0.687243	1.08767	0.786385	1.2975	1.15813	1.56222	2.0256
2	1.03522		1.1411	0.892092	1.33124	0.826301	1.41672	1.05435	1.49019	1.26954
3	0.929045		1.10457	0.736381	1.14366	0.836098	1.27883	0.829821	1.58653	1.67868
4	0.994171		0.960286	0.809546	1.29401	0.915428	1.51597	0.90958	1.94006	1.88836
5	1.00035		1.20892	0.766989	1.29301	0.836676	1.49568	1.17055	1.40776	1.83644
Average	0.997297		1.09632	0.77845	1.22992	0.840178	1.40094	1.02449	1.59735	1.73972
SD	0.0419523		0.0923765	0.0776231	0.107275	0.046845	0.109622	0.150984	0.203856	0.290677
t test			0.0036646		0.000636875		0.00793942		0.346638
lbp-8
	Before		0h after		1h after		2h after		4h after
Trial	Control	Exercise	Control	Exercise	Control	Exercise	Control	Exercise	Control	Exercise
1	0.786246		0.616005	0.27393	0.60649	0.307151	0.771596	0.650102	1.11595	0.908768
2	0.953496		0.597086	0.281793	0.758219	0.259391	1.10785	0.775906	1.10738	0.898721
3	1.206		0.414187	0.186727	0.55196	0.222458	0.966697	0.810437	0.991902	0.959881
4	1.07144		0.50599	0.235097	0.621115	0.217498	0.730204	0.481272	1.19827	0.699507
5	0.965698		0.428817	0.199429	0.541705	0.245621	0.702172	0.615525	0.899009	0.604946
Average	0.996575		0.512417	0.235395	0.615898	0.250424	0.855705	0.666649	1.0625	0.814365
SD	0.155329		0.0929769	0.0427198	0.0865503	0.0360125	0.174854	0.132159	0.117281	0.153502
t test			0.000266431		0.000690637		0.0134721		0.0306661
acbp-3
	Before		0h after		1h after		2h after		4h after
Trial	Control	Exercise	Control	Exercise	Control	Exercise	Control	Exercise	Control	Exercise
1	1.00877		0.733803	0.519559	0.684505	0.496123	0.806292	0.740191	0.939827	0.917449
2	0.895036		0.663833	0.422197	0.755475	0.43808	0.906001	0.666265	0.835397	0.755656
3	0.941664		0.552859	0.409627	0.825705	0.510824	0.923144	0.724066	0.974444	0.995466
4	1.12128		0.713697	0.482287	0.738781	0.662642	1.04158	0.658834	1.28081	1.03185
5	1.04794		0.78842	0.491035	0.908647	0.534047	0.927506	0.749393	1.02331	1.00832
Average	1.00294		0.690523	0.464941	0.782623	0.528343	0.920905	0.70775	1.01076	0.941749
SD	0.0886879		0.0889629	0.0470415	0.0866376	0.0830081	0.0836213	0.0423281	0.165973	0.112536
t test			0.000817266		0.00921688		0.0141501		0.222307
Fig. 6A
		0h after		1h after
Trial	Animal	Control	Exercise	Control	Exercise
1	1	10.846	8.5849	9.25782	11.5859
1	2	9.72569	10.3551	14.5056	11.744
1	3	9.5172	10.6028	13.0202	14.0919
1	4	8.16846	11.9772	18.4235	10.6485
1	5	10.065	7.957	9.49555	11.9582
1	6	11.4596	10.3788	21.0305	12.7804
1	7	12.6556	14.041	13.5877	12.9214
1	8	12.1474	8.13776	14.3339	10.7688
1	9	13.9722	10.8084	20.2503	15.1583
1	10	10.7044	12.201	9.14106	13.5105
1	11	13.5251	12.453	17.4687	13.7254
1	12	12.3827	7.83046	14.3351	13.3197
1	13	9.17471	16.0046	16.0053	13.0759
1	14	11.6977	8.80716	12.0172	11.6986
1	15	13.5823	11.3264	13.1688
1	16	10.763	9.84887
1	17		12.4335
2	18	11.9264	7.67183	9.78865	14.9848
2	19	12.0128	10.9187	18.93	7.64615
2	20	15.2596	10.789	10.4436	12.5514
2	21	12.5628	13.2411	11.9612	10.9688
2	22	11.4197	10.1962	7.77247	13.4152
2	23	7.07207	11.6133	14.6392	8.0512
2	24	7.40275	9.66432	11.8098	10.5828
2	25	15.398	11.7621	11.5011	15.9884
2	26	16.2509	9.88295	11.3618	15.6032
2	27	12.4681	11.0361	7.96102	9.78158
2	28	10.8093	11.3122	17.6751	11.881
2	29	13.4614	11.861	20.1563	12.7759
2	30	10.7617	13.8618	11.974	12.0193
2	31	7.2685	14.9813	10.1096	15.9332
2	32	10.2585	11.1463	14.1304	12.9959
2	33	9.39052		11.1472	10.6763
2	34	12.2858		14.1663	14.385
2	35			13.4637
3	36	8.0429	10.3353	13.5361	11.0288
3	37	7.50867	12.1647	9.73121	9.55208
3	38	7.74818	10.3752	11.0612	12.9584
3	39	10.2536	8.42044	9.58926	15.5039
3	40	14.5829	9.54838	14.5723	14.6834
3	41	11.2183	8.04697	8.00526	11.6656
3	42	18.4189	12.2468	11.3162	12.1
3	43	5.27977	8.74005	10.0083	13.3153
3	44	8.48362	12.5473	9.43827	12.8735
3	45	13.6143	11.9593	13.4957	10.738
3	46	12.2492	10.7981	12.2499	10.8509
3	47	8.75233	11.1005	9.62551	10.9873
3	48	14.3592	7.00445	12.89	8.4835
3	49	11.3586	10.657	8.47702	13.2937
3	50	14.7047	12.0015	14.6868	10.1337
3	51	11.3834	12.0799	9.39031	13.1422
3	52	13.7569		12.4073
3	53	12.6859		12.0044
3	54	16.3133		14.0254
	Average	11.4829	10.869	12.722	12.3093
	SD	2.70815	1.9254	3.29168	1.99467
	t test	0.192108		0.458346
Fig. 6C
		0h after		1h after
Trial	Animal	Control	Exercise	Control	Exercise
1	1	5.58	6.64293	12.6152	6.76874
1	2	8.47419	5.76324	7.64492	16.2223
1	3	7.72161	10.212	7.56078	9.84982
1	4	6.24892	7.35242	8.10771	8.2942
1	5	5.0279	9.78865	8.70466	8.00095
1	6	7.25249	9.14799	9.53646	8.35655
1	7	8.18701	6.03062	11.0607	8.35084
1	8	6.07869	6.66405	8.29731	9.61844
1	9	9.23459	5.94676	7.06933	8.08564
1	10	8.66419	5.97969	9.05416	11.2657
1	11	7.83319	9.7454	9.15765	9.46211
1	12	10.0118	10.5027	8.07237	9.10571
1	13	8.90336	8.20691	10.4527	9.55917
1	14	5.95445	7.19914	9.23672	9.65763
1	15	6.72798	10.5997	9.53805	8.09174
1	16	10.2278	9.74471	8.85141	9.40174
1	17		8.50457	7.23659	11.685
2	18	10.3943	6.43985	8.09184	6.94161
2	19	10.6714	14.1021	12.3806	9.09926
2	20	8.89851	8.10989	9.90987	7.37183
2	21	5.93454	7.22823	10.0801	9.43645
2	22	9.82938	11.8417	11.2767	9.65791
2	23	14.8974	9.35586	10.7434	9.05346
2	24	7.20498	9.3441	13.5934	13.5255
2	25	7.05801	10.991	10.2425	9.11961
2	26	10.223	7.90357	8.66855	11.1381
2	27	10.286	10.7214	10.2851	10.6825
2	28	9.00432	6.78658	6.71954	11.6228
2	29	6.92373	14.3434	11.3384	8.40952
2	30	10.6177	9.53508	11.1906	12.0653
2	31	8.87967	8.15275	13.5161	10.3066
2	32	6.08667	8.39682		11.9746
2	33	11.0334	7.8008		7.51289
2	34	7.49547			7.06255
2	35	7.9483
2	36	5.43132
2	37	8.87438
2	38	9.93935
3	39	12.5977	13.6986	13.6606	15.1437
3	40	9.4323	9.67067	8.07537	6.41449
3	41	8.25792	13.675	11.5238	8.36664
3	42	7.53167	9.5729	11.0078	9.7434
3	43	11.5414	11.8392	11.2204	8.83935
3	44	10.7159	10.4726	6.42331	7.66952
3	45	11.5686	7.84225	11.0197	9.43278
3	46	6.86458	10.014	6.83557	4.55979
3	47	7.95241	9.95603	9.85998	12.2666
3	48	7.43764	9.50307	7.70543	10.9667
3	49	8.42485	8.75969	12.2639	12.7337
3	50	9.61058	6.41497	6.23608	9.03979
3	51	10.6187	9.77717	9.99429	8.92704
3	52	10.1016	9.39093	4.44945	14.3345
3	53	11.8558	9.49222	6.14964	14.0406
3	54	10.4592	14.9831	9.86659	13.201
3	55	10.9307	13.7179	8.72502	7.52103
3	56	12.7615	6.93065	8.25699	10.564
3	57			7.69871	12.0707
3	58				9.43342
	Average	8.88042	9.30972	9.42412	9.85233
	SD	2.09001	2.35163	2.08858	2.32452
	t test	0.32432		0.3268
Fig. 6E
		0h after		1h after
Trial	Animal	Control	Exercise	Control	Exercise
1	1	3.2869	0.531717	1.4171	2.17256
1	2	2.55265	0.59952	2.26436	1.80986
1	3	3.48545	0.660066	3.53889	1.76148
1	4	2.78966	0.443705	1.88356	3.81089
1	5	1.73546	0.469277	1.37969	2.01184
1	6	2.03937	0.68146	1.27603	0.96231
1	7	1.47289	1.56353	3.58655	3.64782
1	8	1.60578	1.17149	3.55484	2.36899
1	9	0.632658	1.38118	3.91593	1.72802
1	10	0.656219	0.774389	2.10416	3.94692
1	11	2.44548	0.943558	2.2964	3.26442
1	12	1.91659	0.80148	0.943452	1.55792
1	13	2.65424	0.374167	3.4792	2.06259
1	14	1.34771	0.854486	3.60077	2.96736
1	15	2.31129	0.606061	1.89732	4.44313
1	16	2.04695	2.31884	2.38901	2.34671
1	17	2.21038	1.38167	2.14271	2.12141
1	18	2.16344	2.10337	2.29482	2.21639
1	19	1.25833	1.29888	1.96464	3.78881
1	20		0.695687
2	21	3.93701	0.788165	1.8817	0.620194
2	22	2.33645	1.23883	2.98615	5.54494
2	23	3.19462	1.96586	2.03465	1.5226
2	24	2.25559	1.33389	3.85631	3.74948
2	25	1.92073	2.07676	1.97552	2.33656
2	26	1.92933	2.54092	1.79404	2.90544
2	27	1.91827	4.25403	1.50799	2.36139
2	28	3.02332	2.06628	3.21888	1.3909
2	29	1.75767	0.979843	2.53034	2.94651
2	30	3.52485	0.981705	4.39358	1.66251
2	31	1.90021	0.761408	2.20022	1.73116
2	32	4.17119	0.98388	2.65284	2.99382
2	33	2.90481	0.834086	2.3996	3.59521
2	34	2.33742	0.996074	3.24254	1.85048
2	35	4.46108	1.34413	2.34599	1.23741
2	36	2.35901	2.34201	2.14056	1.37349
2	37	3.21962	1.18285	4.28954	3.38588
2	38	2.19459	2.54372	1.27142	1.47721
2	39	1.9338	3.48531	1.2012	2.27609
2	40	1.82682	1.7452	4.60702	2.09484
2	41			4.90584
3	42	0.789723	4.72409	1.27271	3.72146
3	43	1.44501	1.83087	1.66834	2.10456
3	44	1.42253	1.90402	5.80561	2.14944
3	45	1.6643	1.83708	3.26719	2.16549
3	46	4.48131	2.84169	5.47376	2.44759
3	47	4.23794	3.19159	7.31734	5.05421
3	48	3.85184	1.16765	1.54122	2.6888
3	49	6.00632	2.44927	3.40961	2.03752
3	50	1.91476	1.01573	2.0403	4.41783
3	51	1.21684	2.01717	5.77611	2.97731
3	52	2.56478	1.71877	2.36809	2.56436
3	53	1.79246	2.23609	2.6448	1.39575
3	54	2.05141	0.979569	3.70486	2.79232
3	55	2.12278	2.31641	2.5493	3.85091
3	56	3.29623	1.31683	1.51248	4.46122
3	57	2.78437	1.3967	3.88283	5.38259
3	58	3.93379	1.94461	3.5488	1.76134
3	59	1.86214	3.54511	1.76437	1.27518
3	60	2.98887	2.12945	2.13012	3.19865
3	61	3.59733	3.55896	2.5995	2.88916
3	62			1.57529
	Average	2.47021	1.63702	2.77407	2.63358
	SD	1.04521	0.969907	1.30542	1.11073
	t test	1.58746e-05		0.527352
Additional file 2
hsp-16.2 (unc-54 mutant)
	Before		0h after		1h after		2h after		4h after
Trial	Control	Exercise	Control	Exercise	Control	Exercise	Control	Exercise	Control	Exercise
1	0.782915		0.141411	0.329461	1.68392	2.1893	0.437604	1.11404	0.594339	1.33829
2	1.76871		1.33652	0.626047	0.875722	1.29341	1.76217	0.842478	1.1629	1.55
3	0.439725		0.741233	0.474067	0.490725	1.90938	0.446395	0.935597	0.1558	0.45834
Average	0.997117		0.73972	0.476525	1.01679	1.79736	0.882055	0.964037	0.637679	1.11554
SD	0.6899		0.597554	0.148309	0.60898	0.458332	0.762211	0.137995	0.504946	0.578914
t test			0.417042		0.134911		0.885676		0.0716218
gst-4 (unc-54 mutant)
	Before		0h after		1h after		2h after		4h after
Trial	Control	Exercise	Control	Exercise	Control	Exercise	Control	Exercise	Control	Exercise
1	1.0475		1.12996	0.590577	0.706556	0.443217	1.12312	0.769322	1.08339	0.968345
2	0.911577		0.596093	0.476034	0.86677	0.583648	0.948901	0.71873	1.1267	0.994418
3	1.04658		0.943383	0.529665	0.906534	0.40867	1.15135	0.54198	1.15686	0.900101
Average	1.00189		0.889813	0.532092	0.82662	0.478512	1.07446	0.676677	1.12231	0.954288
SD	0.0782118		0.270936	0.0573099	0.105862	0.0926746	0.109648	0.119363	0.0369295	0.0487041
t test			0.102432		0.0435214		0.0705492		0.0638989
sod-3 (unc-54 mutant)
	Before		0h after		1h after		2h after		4h after
Trial	Control	Exercise	Control	Exercise	Control	Exercise	Control	Exercise	Control	Exercise
1	1.10952		0.54887	0.370968	0.302918	0.305964	0.467364	0.440334	0.782143	0.777126
2	1.09036		0.839247	0.727627	0.748986	0.505599	0.690294	0.492669	0.8983	0.860773
3	0.799912		0.591562	0.385002	0.478174	0.309724	0.494348	0.327239	0.709212	0.716264
Average	0.999932		0.659893	0.494532	0.510026	0.373762	0.550669	0.420081	0.796551	0.784721
SD	0.173487		0.156785	0.201988	0.224733	0.114189	0.121669	0.0845541	0.0953639	0.0725535
t test			0.0277113		0.202676		0.130775		0.467932
sod-5 (unc-54 mutant)
	Before		0h after		1h after		2h after		4h after
Trial	Control	Exercise	Control	Exercise	Control	Exercise	Control	Exercise	Control	Exercise
1	0.868417		0.380208	0.360641	0.402452	0.57943	0.502124	0.553439	0.846854	0.931572
2	1.8566		1.10893	1.0185	1.37846	0.973994	1.35248	0.919216	0.99966	1.11976
3	0.277035		0.415068	0.365331	0.589241	0.331373	0.490391	0.345212	0.489323	0.654369
Average	1.00068		0.634734	0.58149	0.790052	0.628266	0.781664	0.605956	0.778612	0.901899
SD	0.798044		0.411032	0.378467	0.518068	0.324082	0.494374	0.290583	0.261923	0.234108
t test			0.122059		0.451926		0.338129		0.0337553
Additional file 3
Number of alive animals - N2 24h post-exercise
	0 min		10 min		20 min		30 min		40 min
Trial	Control	Exercise	Control	Exercise	Control	Exercise	Control	Exercise	Control	Exercise
1	20	20	15	17	11	15	7	9	6	7
2	20	20	19	20	16	20	13	16	12	13
3	20	20	18	18	12	15	6	12	5	11
Average (%)	100	100	86.6667	91.6667	65	83.3333	43.3333	61.6667	38.3333	51.6667
SD	0	0	10.4083	7.63763	13.2288	14.4338	18.9297	17.5594	18.9297	15.2753
Log-rank test	0.0672
Number of alive animals - sod-3(tm760) 4h post-exercise
	0 min		5 min		10 min		15 min		20 min		25 min		30 min		35 min		40 min		45 min
Trial	Control	Exercise	Control	Exercise	Control	Exercise	Control	Exercise	Control	Exercise	Control	Exercise	Control	Exercise	Control	Exercise	Control	Exercise	Control	Exercise
1	20	20	20	20	16	20	13	19	9	17	6	15	5	15	5	13	3	12	3	10
2	20	20	19	20	17	20	13	20	12	18	9	16	8	16	8	13	7	13	6	13
3	20	20	20	20	20	20	18	19	15	17	11	16	6	12	6	11	2	9	2	8
Average (%)	100	100	98.3333	100	88.3333	100	73.3333	96.6667	60	86.6667	43.3333	78.3333	31.6667	71.6667	31.6667	61.6667	20	56.6667	18.3333	51.6667
SD	0	0	2.88675	0	10.4083	0	14.4338	2.88675	15	2.88675	12.5831	2.88675	7.63763	10.4083	7.63763	5.7735	13.2288	10.4083	10.4083	12.5831
Log-rank test	<0.0001
Number of alive animals - sod-4(gk101) 4h post-exercise
	0 min		5 min		10 min		15 min		20 min		25 min		30 min		35 min		40 min		45 min
Trial	Control	Exercise	Control	Exercise	Control	Exercise	Control	Exercise	Control	Exercise	Control	Exercise	Control	Exercise	Control	Exercise	Control	Exercise	Control	Exercise
1	20	20	20	20	18	19	15	17	14	15	12	14	11	11	11	10	9	10	7	10
2	20	20	20	20	16	18	12	16	6	15	6	12	5	11	5	8	4	8	4	7
3	20	20	20	20	20	20	18	19	15	17	12	14	9	12	8	12	5	11	4	9
Average (%)	100	100	100	100	90	95	75	86.6667	58.3333	78.3333	50	66.6667	41.6667	56.6667	40	50	30	48.3333	25	43.3333
SD	0	0	0	0	10	5	15	7.63763	24.6644	5.7735	17.3205	5.7735	15.2753	2.88675	15	10	13.2288	7.63763	8.66025	7.63763
Log-rank test	0.0237
Number of alive animals - sod-5(tm1146) 4h post-exercise
	0 min		5 min		10 min		15 min		20 min		25 min		30 min		35 min		40 min		45 min
Trial	Control	Exercise	Control	Exercise	Control	Exercise	Control	Exercise	Control	Exercise	Control	Exercise	Control	Exercise	Control	Exercise	Control	Exercise	Control	Exercise
1	20	20	20	20	20	20	16	20	14	18	11	13	9	9	5	8	5	8	5	7
2	20	20	20	20	18	20	14	20	11	20	7	18	4	17	4	14	1	13	1	12
3	20	20	20	20	20	20	18	20	14	20	10	19	6	17	4	15	4	14	2	12
Average (%)	100	100	100	100	96.6667	100	80	100	65	96.6667	46.6667	83.3333	31.6667	71.6667	21.6667	61.6667	16.6667	58.3333	13.3333	51.6667
SD	0	0	0	0	5.7735	0	10	0	8.66025	5.7735	10.4083	16.0728	12.5831	23.094	2.88675	18.9297	10.4083	16.0728	10.4083	14.4338
Log-rank test	<0.0001
